# Supplementary material for: Functionalist Oncology to Model the Contextuality of Dynamics and Treatment in Acute Myeloid Leukaemia
Source: IET Syst Biol. 2026 Jun 1;20(1):e70073. doi: 10.1049/syb2.70073 (PMC13240304; doi:10.1049/syb2.70073)
Supplement: Supplementary file 2 — Supporting Information S2 [file SYB2-20-e70073-s001.xlsx]

## Sheet: table prep
Plate reader:
ara-C nM	no VLPs		2.5% X		6.3% X		12.5% X		25% X		100% X		2.5% dX		6.3% dX		12.5% dX		25% dX		100% dX
411150	0.484575	0.494115	0.474318	0.468312	0.451001	0.462101	0.447559	0.454964	0.446178	0.458596	0.447584	0.457364	0.463994	0.480104	0.498994	0.478697	0.503687	0.499382	0.521626	0.515914	0.49909	0.513931
137050	0.530536	0.528371	0.488347	0.483831	0.489029	0.50148	0.480963	0.466636	0.46821	0.485846	0.460463	0.455793	0.512366	0.527654	0.514489	0.517918	0.518883	0.525062	0.534376	0.54865	0.541754	0.518453
45683.4	0.559641	0.58582	0.507588	0.485903	0.489268	0.489829	0.502524	0.485126	0.487762	0.485422	0.469309	0.471145	0.579097	0.644295	0.597324	0.611936	0.577542	0.629929	0.60336	0.624262	0.625058	0.607633
15227.8	0.857234	0.834189	0.518163	0.503351	0.495908	0.502929	0.477177	0.487823	0.487238	0.494376	0.486335	0.475815	0.933584	0.979865	0.915424	0.91122	0.870765	0.885441	0.814558	0.86968	0.748488	0.75032
5075.93	1.40744	1.33445	0.619944	0.579898	0.510412	0.49941	0.494595	0.487315	0.504976	0.50175	0.495388	0.475125	1.4281	1.45087	1.25623	1.31482	1.1722	1.19645	1.14116	1.14911	0,9241423*	0,9543339*
1691.98	1.67637	1.54795	0.827844	0.711863	0.549184	0.560164	0.521105	0.495195	0.507396	0.517162	0.501518	0.493682	1.58654	1.52807	1.40767	1.45727	1.26474	1.37313	1.2764	1.31961	1.12629	1.08952
563.992	1.81112	1.5569	1.1311	0.966603	0.820364	0.766138	0.65639	0.624101	0.572997	0.572276	0.518423	0.527318	1.63116	1.55797	1.39439	1.5185	1.28322	1.36347	1.32016	1.35474	1.1469	1.13709
187.997	1.65598	1.54399	1.30397	1.07684	1.08781	0.97636	0.897551	0.806098	0.774551	0.801336	0.686285	0.688132	1.61272	1.52484	1.29689	1.43284	1.29867	1.37333	1.24828	1.31528	1.12281	1.08674
62.6658	1.62556	1.47071	1.35482	1.12947	1.26477	1.10585	1.16172	1.00009	1.06993	0.968189	0.917841	0.894412	1.59837	1.55671	1.39609	1.41282	1.35967	1.33601	1.24793	1.30451	1.12077	1.12514
0.1	1.56498	1.50444	1.41606	1.20583	1.25423	1.17005	1.19873	1.13602	1.21298	1.1709	1.23457	1.19597	1.40796	1.52156	1.34179	1.31324	1.30008	1.22772	1.24152	1.24349	1.23407	1.17192
Normalized:
ara-C nM	log10(ara-C nM)	no VLPs		2.5% X		6.3% X		12.5% X		25% X		100% X		2.5% dX		6.3% dX		12.5% dX		25% dX		100% dX
411150	5.614	-0.399283	0.399283	0.357664	-0.357664	-0.734514	0.734514	-0.517005	0.517005	-0.839557	0.839557	-0.641059	0.641059	-0.717606	0.717606	1.04884	-1.04884	0.254377	-0.254377	0.348884	-0.348884	-1.06544	1.06544
137050	5.13688	3.44792	3.26671	2.02857	1.49066	4.29838	5.94632	4.14757	2.14698	2.13945	4.52416	1.04733	0.435053	3.59166	4.95355	2.65017	3.00455	2.04992	2.78004	1.90621	3.64975	5.06016	1.71472
45683.4	4.65976	5.88413	8.0755	4.32017	1.73742	4.33003	4.40434	7.15849	4.729	4.78325	4.46683	2.20696	2.44764	9.53644	15.3446	11.2111	12.7212	8.98113	15.1712	10.3324	12.8856	17.0209	14.519
15227.8	4.18264	30.7943	28.8653	5.57955	3.81552	5.2088	6.13809	3.61898	5.10562	4.71246	5.67764	4.4391	3.05995	41.1161	45.2391	44.0861	43.6517	43.6286	45.3627	36.1297	42.8627	34.7429	35.006
5075.93	3.70552	76.8495	70.74	17.7018	12.9322	7.12839	5.67235	6.05125	5.03458	7.11093	6.67465	5.62585	2.96946	85.1707	87.1985	79.3081	85.3627	79.2461	82.1115	76.0238	76.9944	59.9631	64.298
1691.98	3.22839	99.3608	88.6112	42.4627	28.6493	12.2597	13.713	9.75311	6.13502	7.43807	8.7587	6.42957	5.40222	99.285	94.0764	94.9591	100.085	90.1806	102.989	92.543	97.8211	88.9872	83.7075
563.992	2.75127	110.64	89.3603	78.58	58.9889	48.1497	40.9731	28.6448	24.1357	16.3086	16.211	8.6457	9.81187	103.26	96.7396	93.587	106.413	92.3648	101.847	97.8881	102.112	91.9458	90.5374
187.997	2.27415	97.6536	88.2792	99.169	72.1183	83.5457	68.7954	62.321	49.5502	43.562	47.1838	30.652	30.8941	101.617	93.7884	83.5102	97.5602	94.1901	103.012	89.1081	97.2916	88.4876	83.3084
62.6658	1.79703	95.1073	82.1455	105.226	78.3864	106.965	85.9327	99.2096	76.6404	83.5027	69.7452	61.0083	57.9368	100.338	96.6272	93.7617	95.4914	101.398	98.6023	89.0644	95.9761	88.1946	88.8222
0.1	-1	90.0363	84.9694	112.519	87.4807	105.57	94.4295	104.378	95.6216	102.845	97.1546	102.53	97.4699	83.3759	93.4965	88.1507	85.2001	94.3572	85.8067	88.2816	88.5222	104.462	95.5381
Normalized/averaged:
ara-C nM	log10(ara-C nM)	no VLPs	2.5% X	6.3% X	12.5% X	25% X	100% X	2.5% dX	6.3% dX	12.5% dX	25% dX	100% dX
411150	5.614	0	0	-3.4972e-15	0	3.9968e-15	3.4972e-15	-2.498e-15	0	-6.4948e-15	0	0
137050	5.13688	3.35731	1.75962	5.12235	3.14728	3.33181	0.741191	4.27261	2.82736	2.41498	2.77798	3.38744
45683.4	4.65976	6.97981	3.0288	4.36719	5.94374	4.62504	2.3273	12.4405	11.9661	12.0762	11.609	15.77
15227.8	4.18264	29.8298	4.69754	5.67345	4.3623	5.19505	3.74953	43.1776	43.8689	44.4956	39.4962	34.8744
5075.93	3.70552	73.7948	15.317	6.40037	5.54291	6.89279	4.29766	86.1846	82.3354	80.6788	76.5091	62.1305
1691.98	3.22839	93.986	35.556	12.9863	7.94407	8.09839	5.91589	96.6807	97.5219	96.5848	95.1821	86.3473
563.992	2.75127	100	68.7845	44.5614	26.3902	16.2598	9.22879	100	100	97.1059	100	91.2416
187.997	2.27415	92.9664	85.6437	76.1705	55.9356	45.3729	30.7731	97.7027	90.5352	98.6012	93.1998	85.898
62.6658	1.79703	88.6264	91.8062	96.4491	87.925	76.6239	59.4725	98.4828	94.6266	100	92.5202	88.5084
0.1	-1	87.5028	100	100	100	100	100	88.4362	86.6754	90.082	88.4019	100
Normalized/averaged/rounded:
ara-C nM	log10(ara-C nM)	no VLPs	2.5% X	6.3% X	12.5% X	25% X	100% X	2.5% dX	6.3% dX	12.5% dX	25% dX	100% dX
411150	5.614	0	0	0	0	0	0	0	0	0	0	0
137050	5.13688	3.36	1.76	5.12	3.15	3.33	0.74	4.27	2.83	2.41	2.78	3.39
45683.4	4.65976	6.98	3.03	4.37	5.94	4.63	2.33	12.44	11.97	12.08	11.61	15.77
15227.8	4.18264	29.83	4.7	5.67	4.36	5.2	3.75	43.18	43.87	44.5	39.5	34.87
5075.93	3.70552	73.79	15.32	6.4	5.54	6.89	4.3	86.18	82.34	80.68	76.51	62.13
1691.98	3.22839	93.99	35.56	12.99	7.94	8.1	5.92	96.68	97.52	96.58	95.18	86.35
563.992	2.75127	100	68.78	44.56	26.39	16.26	9.23	100	100	97.11	100	91.24
187.997	2.27415	92.97	85.64	76.17	55.94	45.37	30.77	97.7	90.54	98.6	93.2	85.9
62.6658	1.79703	88.63	91.81	96.45	87.92	76.62	59.47	98.48	94.63	100	92.52	88.51
0.1	-1	87.5	100	100	100	100	100	88.44	86.68	90.08	88.4	100
Normalized/averaged/rounded/transposed:
ara-C nM	411150	137050	45683.4	15227.8	5075.93	1691.98	563.992	187.997	62.6658	0.1
log10(ara-C nM)	5.614	5.13688	4.65976	4.18264	3.70552	3.22839	2.75127	2.27415	1.79703	-1
no VLPs	0	3.36	6.98	29.83	73.79	93.99	100	92.97	88.63	87.5
2.5% X	0	1.76	3.03	4.7	15.32	35.56	68.78	85.64	91.81	100
6.3% X	0	5.12	4.37	5.67	6.4	12.99	44.56	76.17	96.45	100
12.5% X	0	3.15	5.94	4.36	5.54	7.94	26.39	55.94	87.92	100
25% X	0	3.33	4.63	5.2	6.89	8.1	16.26	45.37	76.62	100
100% X	0	0.74	2.33	3.75	4.3	5.92	9.23	30.77	59.47	100
2.5% dX	0	4.27	12.44	43.18	86.18	96.68	100	97.7	98.48	88.44
6.3% dX	0	2.83	11.97	43.87	82.34	97.52	100	90.54	94.63	86.68
12.5% dX	0	2.41	12.08	44.5	80.68	96.58	97.11	98.6	100	90.08
25% dX	0	2.78	11.61	39.5	76.51	95.18	100	93.2	92.52	88.4
100% dX	0	3.39	15.77	34.87	62.13	86.35	91.24	85.9	88.51	100
Normalized/averaged/rounded/transposed/rearranged:															WB data
ara-C nM	411150	137050	45683.4	15227.8	5075.93	1691.98	563.992	187.997	62.6658	0.1					samhd1	Area	Percent		gapdh	Area	Percent
log10(ara-C nM)	5.614	5.13688	4.65976	4.18264	3.70552	3.22839	2.75127	2.27415	1.79703	-1					1	86.121	0.09		1	10346.8	10.551
100% X	0	0.74	2.33	3.75	4.3	5.92	9.23	30.77	59.47	100					2	679.92	0.714		2	8502.35	8.67
25% X	0	3.33	4.63	5.2	6.89	8.1	16.26	45.37	76.62	100					3	4582.94	4.813		3	8039.35	8.198
12.5% X	0	3.15	5.94	4.36	5.54	7.94	26.39	55.94	87.92	100					4	8085.48	8.491		4	10161.2	10.362
6.3% X	0	5.12	4.37	5.67	6.4	12.99	44.56	76.17	96.45	100					5	10363.5	10.883		5	9025.89	9.204
2.5% X	0	1.76	3.03	4.7	15.32	35.56	68.78	85.64	91.81	100					6	14355.4	15.075		6	10123.9	10.324
100% dX	0	3.39	15.77	34.87	62.13	86.35	91.24	85.9	88.51	100					7	14503.4	15.231		7	10277	10.48
25% dX	0	2.78	11.61	39.5	76.51	95.18	100	93.2	92.52	88.4					8	12831.9	13.475		8	9563.18	9.752
12.5% dX	0	2.41	12.08	44.5	80.68	96.58	97.11	98.6	100	90.08					9	10785.9	11.327		9	7873.06	8.028
6.3% dX	0	2.83	11.97	43.87	82.34	97.52	100	90.54	94.63	86.68					10	10329.5	10.847		10	7992.18	8.15
2.5% dX	0	4.27	12.44	43.18	86.18	96.68	100	97.7	98.48	88.44					11	8621.28	9.054		11	6161.41	6.283
no VLPs	0	3.36	6.98	29.83	73.79	93.99	100	92.97	88.63	87.5
	no VLPs	2.5% X	6.3% X	12.5% X	25% X	100% X	2.5% dX	6.3% dX	12.5% dX	25% dX	100% dX
IC50	10144	1078	431	223.3	149.6	85.33	13670	14216	13762	12488	10883
Final table:				ara-C nM	411150	137050	45683.4	15227.8	5075.93	1691.98	563.992	187.997	62.6658	0.1	Western blot data
Sample	VPX %	VPX vol (µL)	IC50	log10(ara-C nM)	5.614	5.13688	4.65976	4.18264	3.70552	3.22839	2.75127	2.27415	1.79703	-1	Sample	Samhd1	Gapdh	samhd1 relative to "no VLPs"	gapdh relative to "no VLPs"	samhd1 relative to gapdh
X	100	2	85.33	100% X	0	0.74	2.33	3.75	4.3	5.92	9.23	30.77	59.47	100	100% X	86.121	10346.8	0.00998935	1.67929	0.00594856
X	25	0.5	149.6	25% X	0	3.33	4.63	5.2	6.89	8.1	16.26	45.37	76.62	100	25% X	679.92	8502.35	0.0788653	1.37994	0.0571513
X	12.5	0.25	223.3	12.5% X	0	3.15	5.94	4.36	5.54	7.94	26.39	55.94	87.92	100	12.5% X	4582.94	8039.35	0.531585	1.30479	0.407409
X	6.3	0.125	431	6.3% X	0	5.12	4.37	5.67	6.4	12.99	44.56	76.17	96.45	100	6.3% X	8085.48	10161.2	0.937851	1.64917	0.568682
X	2.5	0.05	1078	2.5% X	0	1.76	3.03	4.7	15.32	35.56	68.78	85.64	91.81	100	2.5% X	10363.5	9025.89	1.20208	1.46491	0.820584
dX	100	2	10883	100% dX	0	3.39	15.77	34.87	62.13	86.35	91.24	85.9	88.51	100	100% dX	14355.4	10123.9	1.66511	1.64311	1.01339
dX	25	0.5	12488	25% dX	0	2.78	11.61	39.5	76.51	95.18	100	93.2	92.52	88.4	25% dX	14503.4	10277	1.68228	1.66797	1.00858
dX	12.5	0.25	13762	12.5% dX	0	2.41	12.08	44.5	80.68	96.58	97.11	98.6	100	90.08	12.5% dX	12831.9	9563.18	1.4884	1.55211	0.95895
dX	6.3	0.125	14216	6.3% dX	0	2.83	11.97	43.87	82.34	97.52	100	90.54	94.63	86.68	6.3% dX	10785.9	7873.06	1.25108	1.2778	0.979089
dX	2.5	0.05	13670	2.5% dX	0	4.27	12.44	43.18	86.18	96.68	100	97.7	98.48	88.44	2.5% dX	10329.5	7992.18	1.19814	1.29714	0.923678
no VLPs	0	0	10144	no VLPs	0	3.36	6.98	29.83	73.79	93.99	100	92.97	88.63	87.5	no VLPs	8621.28	6161.41	1	1	1
					411.15	137.05	45.6834	15.2278	5.07593	1.69198	0.563992	0.187997	0.0626658
					0	3.17333	11.8083	39.2917	76.9383	94.3833	98.0583	93.1517	93.795
					100	99.26	97.67	96.25	95.7	94.08	90.77	69.23	40.53	0
			0.00171555		1	0.9926	0.9767	0.9625	0.957	0.9408	0.9077	0.6923	0.4053	0
		ara-C nM
Sample	SAMHD1 protein amount	411150	137050	45683.4	15227.8	5075.93	1691.98	563.992	187.997	62.6658	0
100% X	0.00594856	0	0.74	2.33	3.75	4.3	5.92	9.23	30.77	59.47	100
25% X	0.0571513	0	3.33	4.63	5.2	6.89	8.1	16.26	45.37	76.62	100
12.5% X	0.407409	0	3.15	5.94	4.36	5.54	7.94	26.39	55.94	87.92	100
6.3% X	0.568682	0	5.12	4.37	5.67	6.4	12.99	44.56	76.17	96.45	100
2.5% X	0.820584	0	1.76	3.03	4.7	15.32	35.56	68.78	85.64	91.81	100
100% dX	1.01339	0	3.39	15.77	34.87	62.13	86.35	91.24	85.9	88.51	100
25% dX	1.00858	0	2.78	11.61	39.5	76.51	95.18	100	93.2	92.52	88.4
12.5% dX	0.95895	0	2.41	12.08	44.5	80.68	96.58	97.11	98.6	100	90.08
6.3% dX	0.979089	0	2.83	11.97	43.87	82.34	97.52	100	90.54	94.63	86.68
2.5% dX	0.923678	0	4.27	12.44	43.18	86.18	96.68	100	97.7	98.48	88.44
no VLPs	1	0	3.36	6.98	29.83	73.79	93.99	100	92.97	88.63	87.5
			-2.65	-13.44	-31.12	-57.83	-80.43	-82.01	-55.13	-29.04	0
		100% VPX			dX and no-VLP
Sample	ara-C nM	Cell viability	total effect	x	Viability %	e_total	z in terms of y	z
100% X	411150	0	1	1	0	1
	137050	0.74	0.9926	0.9926	3.17333	0.968267
	45683.4	2.33	0.9767	0.9767	11.8083	0.881917
	15227.8	3.75	0.9625	0.9625	39.2917	0.607083
	5075.93	4.3	0.957	0.957	76.9383	0.230617
	1691.98	5.92	0.9408	0.9408	94.3833	0.0561667
	563.992	9.23	0.9077	0.9077	98.0583	0.0194167
	187.997	30.77	0.6923	0.6923	93.1517	0.0684833
	62.6658	59.47	0.4053	0.4053	93.795	0.06205
	0	100	0	0	90.1833	0.0981667
mean_samhd1_dX	0.980615	0	3.17333	11.8083	39.2917	76.9383	94.3833	98.0583	93.1517	93.795	90.1833
sd_samhd1_dX	0.0344838	0	0.654176	2.81233	5.87068	8.46131	4.12947	3.53467	4.68646	4.84526	4.94107
cv_samhd1_dX	3.51654	0	20.6148	23.8165	14.9413	10.9975	4.37521	3.60466	5.031	5.16579	5.47891
		23.8165
		9.40256
